# Supplementary material for: Selective Binding of HSC70 and its Co-Chaperones to Structural Hotspots on CFTR
Source: Sci Rep. 2020 Mar 6;10:4176. doi: 10.1038/s41598-020-61107-x (PMC7060200; doi:10.1038/s41598-020-61107-x)
Supplement: Supplementary file 1 — Supporting Information. [file 41598_2020_61107_MOESM1_ESM.xlsx]

## Sheet: Table S1. L Peptides
15-mer Peptides
Domain	Peptide	AA Start	Middle	End	Name
NT	1	1	8	15	8-L
	2	6	13	20	13-L
	3	11	18	25	18-L
	4	16	23	30	23-L
	5	21	28	35	28-L
	6	26	33	40	33-L
	7	31	38	45	38-L
	8	36	43	50	43-L
	9	41	48	55	48-L
	10	46	53	60	53-L
	11	51	58	65	58-L
	12	56	63	70	63-L
	13	61	68	75	68-L
	14	66	73	80	73-L
L1	15	139	146	153	146-L
	16	144	151	158	151-L
	17	149	156	163	156-L
	18	154	161	168	161-L
	19	159	166	173	166-L
	20	164	171	178	171-L
	21	169	176	183	176-L
	22	174	181	188	181-L
	23	179	186	193	186-L
L2	24	242	249	256	249-L
	25	247	254	261	254-L
	26	252	259	266	259-L
	27	257	264	271	264-L
	28	262	269	276	269-L
	29	267	274	281	274-L
	30	272	279	286	279-L
	31	277	284	291	284-L
	32	282	289	296	289-L
	33	287	294	301	294-L
	34	292	299	306	299-L
NBD1	35	351	358	365	358-L
	36	356	363	370	363-L
	37	361	368	375	368-L
	38	366	373	380	373-L
	39	371	378	385	378-L
	40	376	383	390	383-L
	41	381	388	395	388-L
	42	386	393	400	393-L
	43	391	398	405	398-L
	44	396	403	410	403-L
	45	401	408	415	408-L
	46	406	413	420	413-L
	47	411	418	425	418-L
	48	416	423	430	423-L
	49	421	428	435	428-L
	50	426	433	440	433-L
	51	431	438	445	438-L
	52	436	443	450	443-L
	53	441	448	455	448-L
	54	446	453	460	453-L
	55	451	458	465	458-L
	56	456	463	470	463-L
	57	461	468	475	468-L
	58	466	473	480	473-L
	59	471	478	485	478-L
	60	476	483	490	483-L
	61	481	488	495	488-L
	62	486	493	500	493-L
	63	491	498	505	498-L
	64	496	503	510	503-L
	65	501	508	515	508-L
	66	506	513	520	513-L
	67	511	518	525	518-L
	68	516	523	530	523-L
	69	521	528	535	528-L
	70	526	533	540	533-L
	71	531	538	545	538-L
	72	536	543	550	543-L
	73	541	548	555	548-L
	74	546	553	560	553-L
	75	551	558	565	558-L
	76	556	563	570	563-L
	77	561	568	575	568-L
	78	566	573	580	573-L
	79	571	578	585	578-L
	80	576	583	590	583-L
	81	581	588	595	588-L
	82	586	593	600	593-L
	83	591	598	605	598-L
	84	596	603	610	603-L
	85	601	608	615	608-L
	86	606	613	620	613-L
	87	611	618	625	618-L
	88	616	623	630	623-L
	89	621	628	635	628-L
R	90	626	633	640	633-L
	91	631	638	645	638-L
	92	636	643	650	643-L
	93	641	648	655	648-L
	94	646	653	660	653-L
	95	651	658	665	658-L
	96	656	663	670	663-L
	97	661	668	675	668-L
	98	666	673	680	673-L
	99	671	678	685	678-L
	100	676	683	690	683-L
	101	681	688	695	688-L
	102	686	693	700	693-L
	103	691	698	705	698-L
	104	696	703	710	703-L
	105	701	708	715	708-L
	106	706	713	720	713-L
	107	711	718	725	718-L
	108	716	723	730	723-L
	109	721	728	735	728-L
	110	726	733	740	733-L
	111	731	738	745	738-L
	112	736	743	750	743-L
	113	741	748	755	748-L
	114	746	753	760	753-L
	115	751	758	765	758-L
	116	756	763	770	763-L
	117	761	768	775	768-L
	118	766	773	780	773-L
	119	771	778	785	778-L
	120	776	783	790	783-L
	121	781	788	795	788-L
	122	786	793	800	793-L
	123	791	798	805	798-L
	124	796	803	810	803-L
	125	801	808	815	808-L
	126	806	813	820	813-L
	127	811	818	825	818-L
	128	816	823	830	823-L
	129	821	828	835	828-L
	130	826	833	840	833-L
	131	831	838	845	838-L
	132	836	843	850	843-L
	133	841	848	855	848-L
	134	846	853	860	853-L
L3	135	933	940	947	940-L
	136	938	945	952	945-L
	137	943	950	957	950-L
	138	948	955	962	955-L
	139	953	960	967	960-L
	140	958	965	972	965-L
	141	963	970	977	970-L
	142	968	975	982	975-L
	143	973	980	987	980-L
L4	144	1035	1042	1049	1042-L
	145	1040	1047	1054	1047-L
	146	1045	1052	1059	1052-L
	147	1050	1057	1064	1057-L
	148	1055	1062	1069	1062-L
	149	1060	1067	1074	1067-L
	150	1065	1072	1079	1072-L
	151	1070	1077	1084	1077-L
	152	1075	1082	1089	1082-L
	153	1080	1087	1094	1087-L
	154	1085	1092	1099	1092-L
	155	1090	1097	1104	1097-L
NBD2	156	1151	1158	1165	1158-L
	157	1156	1163	1170	1163-L
	158	1161	1168	1175	1168-L
	159	1166	1173	1180	1173-L
	160	1171	1178	1185	1178-L
	161	1176	1183	1190	1183-L
	162	1181	1188	1195	1188-L
	163	1186	1193	1200	1193-L
	164	1191	1198	1205	1198-L
	165	1196	1203	1210	1203-L
	166	1201	1208	1215	1208-L
	167	1206	1213	1220	1213-L
	168	1211	1218	1225	1218-L
	169	1216	1223	1230	1223-L
	170	1221	1228	1235	1228-L
	171	1226	1233	1240	1233-L
	172	1231	1238	1245	1238-L
	173	1236	1243	1250	1243-L
	174	1241	1248	1255	1248-L
	175	1246	1253	1260	1253-L
	176	1251	1258	1265	1258-L
	177	1256	1263	1270	1263-L
	178	1261	1268	1275	1268-L
	179	1266	1273	1280	1273-L
	180	1271	1278	1285	1278-L
	181	1276	1283	1290	1283-L
	182	1281	1288	1295	1288-L
	183	1286	1293	1300	1293-L
	184	1291	1298	1305	1298-L
	185	1296	1303	1310	1303-L
	186	1301	1308	1315	1308-L
	187	1306	1313	1320	1313-L
	188	1311	1318	1325	1318-L
	189	1316	1323	1330	1323-L
	190	1321	1328	1335	1328-L
	191	1326	1333	1340	1333-L
	192	1331	1338	1345	1338-L
	193	1336	1343	1350	1343-L
	194	1341	1348	1355	1348-L
	195	1346	1353	1360	1353-L
	196	1351	1358	1365	1358-L
	197	1356	1363	1370	1363-L
	198	1361	1368	1375	1368-L
	199	1366	1373	1380	1373-L
	200	1371	1378	1385	1378-L
	201	1376	1383	1390	1383-L
	202	1381	1388	1395	1388-L
	203	1386	1393	1400	1393-L
	204	1391	1398	1405	1398-L
	205	1396	1403	1410	1403-L
	206	1401	1408	1415	1408-L
	207	1406	1413	1420	1413-L
	208	1411	1418	1425	1418-L
	209	1416	1423	1430	1423-L
	210	1421	1428	1435	1428-L
	211	1426	1433	1440	1433-L
	212	1431	1438	1445	1438-L
	213	1436	1443	1450	1443-L
	214	1441	1448	1455	1448-L
	215	1446	1453	1460	1453-L
	216	1451	1458	1465	1458-L
	217	1456	1463	1470	1463-L
	218	1461	1468	1475	1468-L
	219	1466	1473	1480	1473-L

## Sheet: Table S2. S Peptides
9- and 10-mer Peptides
Domain	AA Middle	Length	Name	Sequence		Legend
NT	17	9	17-S	SKLFFSWTR		HSC70 + DJA1
	70	10	70-S	NPKLINALRR		HSC70
	75	10	75-S	NALRRCFFWR		HSC70 + DJA2
NBD1	383	9	383-S	EYKTLEYNL		DJA2
	469	9	469-S	TSLLMVIMG		HSC70 + DJA1 + DJA2
	520	10	520-S	RYRSVIKACQ
	525	10	525-S	IKACQLEEDI
	571	9	571-S	DLYLLDSPF
	585	9	585-S	LTEKEIFES
	589	9	589-S	EIFESCVCK
	593	9	593-S	SCVCKLMAN
	597	9	597-S	KLMANKTRI
	601	9	601-S	NKTRILVTS
	618	9	618-S	DKILILHEG
L4	1084	9	1084-S	KALNLHTAN
	1088	9	1088-S	LHTANWFLY
	1092	9	1092-S	NWFLYLSTL
	1096	9	1096-S	YLSTLRWFQ
	1100	9	1100-S	LRWFQMRIE
NBD2	1259	9	1259-S	AFLRLLNTE
	1290	10	1290-S	FGVIPQKVFI
	1295	10	1295-S	QKVFIFSGTF
	1390	9	1390-S	RTLKQAFAD
	1394	9	1394-S	QAFADCTVI
	1398	9	1398-S	DCTVILCEH
	1402	9	1402-S	ILCEHRIEA
	1406	9	1406-S	HRIEAMLEC
	1431	9	1431-S	IQKLLNERS

## Sheet: Table S3. Affinity Calculations
Binding Curves						Competition Curves						Fluorescence Binding Curves
(Fig. S4a)						(Fig. S4b, c, d)						(Fig. S5a, b, c)
		HSC70	DJA1	DJA2			1097-L Immobilized	HSC70	DJA1	DJA2				HSC70	DJA1	DJA2
1097-L	slope 1/(1-i) : C/i	17.3618	5.97968	13.2946			Kd(B)	0.0575976	0.167233	0.0752187		1092-S	Kd	6.17	3.974	8.461
	R2	0.96324	0.9088	0.944857			bi	3.33657	1.80167	4.12598			95% CI	3.010 to 13.15	1.448 to 13.00	2.904 to 31.83
	Kd(B) 1/slope	0.0575976	0.167233	0.0752187		1097-L	slope (bi + (1/Kd(B))/i) : D	1.66251	0.411877	1.70934			R2	0.9904	0.986	0.9848
	intercept -bi	-3.33657	-1.80167	-4.12598			R2	0.937076	0.980454	0.976789
1393-L	slope 1/(1-i) : C/i	0.110384	0.665933	0.892935			Kd(C) 1/slope	0.601501	2.42791	0.585021
	R2	0.833961	0.886525	0.975681		1293-L	slope (bi + (1/Kd(B))/i) : D	0.494109
	Kd(B) 1/slope	9.05925	1.50165	1.1199			R2	0.941348
	intercept -bi	1.13349	1.03142	1.00582			Kd(C) 1/slope	2.02385
1403-L	slope 1/(1-i) : C/i	0.0903899	0.671014	0.842977		1393-L	slope (bi + (1/Kd(B))/i) : D	0.957211	0.0636072	0.670631
	R2	0.942398	0.900817	0.850078			R2	0.880321	0.885154	0.920763
	Kd(B) 1/slope	11.0632	1.49028	1.18627			Kd(C) 1/slope	1.0447	15.7215	1.49113
	intercept -bi	1.01084	0.910343	0.897487		1403-L	slope (bi + (1/Kd(B))/i) : D	0.375999	0.109332	1.00525
							R2	0.949348	0.991476	0.962901
							Kd(C) 1/slope	2.65958	9.14644	0.994774
						17-S	slope (bi + (1/Kd(B))/i) : D	0.569724
							R2	0.945534
							Kd(C) 1/slope	1.75524
						469-S	slope (bi + (1/Kd(B))/i) : D	0.640401		0.207497
							R2	0.89649		0.911353
							Kd(C) 1/slope	1.56152		4.81934
						618-S	slope (bi + (1/Kd(B))/i) : D	0.267834
							R2	0.905003
							Kd(C) 1/slope	3.73366
						1092-S	slope (bi + (1/Kd(B))/i) : D	0.799823	0.182973	0.380796
							R2	0.916051	0.90308	0.975048
							Kd(C) 1/slope	1.25028	5.46528	2.62608
						1100-S	slope (bi + (1/Kd(B))/i) : D			0.120102
							R2			0.956289
							Kd(C) 1/slope			8.32627
						1295-S	slope (bi + (1/Kd(B))/i) : D	0.796561
							R2	0.964607
							Kd(C) 1/slope	1.2554
						1398-S	slope (bi + (1/Kd(B))/i) : D	1.11063	0.0545991	0.224839
							R2	0.859573	0.934495	0.930329
							Kd(C) 1/slope	0.900386	18.3153	4.44763
